# Supplementary material for: Coagulotoxic Cobras: Clinical Implications of Strong Anticoagulant Actions of African Spitting Naja Venoms That Are Not Neutralised by Antivenom but Are by LY315920 (Varespladib)
Source: Toxins (Basel). 2018 Dec 4;10(12):516. doi: 10.3390/toxins10120516 (PMC6316626; doi:10.3390/toxins10120516)
Supplement: Supplementary file 1 [file toxins-10-00516-s001.zip]

Archive with 1 entries (1 files):
- toxins-391513-supplementary.txt
